# Supplementary material for: An expectation-maximization algorithm enables accurate ecological modeling using longitudinal microbiome sequencing data
Source: Microbiome. 2019 Aug 22;7:118. doi: 10.1186/s40168-019-0729-z (PMC6706891; doi:10.1186/s40168-019-0729-z)
Supplement: Supplementary file 2 — GLVM parameter estimates for the gut microbiomes of the four subjects. (XLSX 51 kb) [file 40168_2019_729_MOESM2_ESM.xlsx]

## Sheet: OUT annotation
Greengene ID	Annotation
585220	k__Bacteria; p__Firmicutes; c__Erysipelotrichi; o__Erysipelotrichales; f__Erysipelotrichaceae; g__cc_115; s__
4444095	k__Bacteria; p__Firmicutes; c__Clostridia; o__Clostridiales; f__Lachnospiraceae; g__; s__
4371419	k__Bacteria; p__Gemmatimonadetes; c__Gemmatimonadetes; o__; f__; g__; s__
1136492	k__Bacteria; p__Firmicutes; c__Clostridia; o__Clostridiales; f__; g__; s__
194201	k__Bacteria; p__Firmicutes; c__Clostridia; o__Clostridiales; f__Lachnospiraceae; g__; s__
340642	k__Bacteria; p__Firmicutes; c__Clostridia; o__Clostridiales; f__Lachnospiraceae; g__; s__
4407703	k__Bacteria; p__Firmicutes; c__Erysipelotrichi; o__Erysipelotrichales; f__Erysipelotrichaceae; g__Coprobacillus; s__
328438	k__Bacteria; p__Firmicutes; c__Clostridia; o__Clostridiales; f__Lachnospiraceae; g__Coprococcus; s__
531444	k__Bacteria; p__Firmicutes; c__Clostridia; o__Clostridiales; f__Ruminococcaceae; g__; s__
581021	k__Bacteria; p__Proteobacteria; c__Gammaproteobacteria; o__Enterobacteriales; f__Enterobacteriaceae; g__; s__
4348111	k__Bacteria; p__Bacteroidetes; c__Bacteroidia; o__Bacteroidales; f__Bacteroidaceae; g__Bacteroides; s__
4297420	k__Bacteria; p__Firmicutes; c__Clostridia; o__Clostridiales; f__Veillonellaceae; g__Veillonella; s__dispar
516298	k__Bacteria; p__Firmicutes; c__Clostridia; o__Clostridiales; f__Lachnospiraceae; g__Coprococcus; s__
367104	k__Bacteria; p__Firmicutes; c__Clostridia; o__Clostridiales; f__Lachnospiraceae; g__Blautia; s__
193041	k__Bacteria; p__Firmicutes; c__Clostridia; o__Clostridiales; f__Lachnospiraceae; g__Blautia; s__
3257594	k__Bacteria; p__Firmicutes; c__Clostridia; o__Clostridiales; f__Ruminococcaceae; g__Oscillospira; s__
367394	k__Bacteria; p__Firmicutes; c__Clostridia; o__Clostridiales; f__Lachnospiraceae; g__; s__
4414388	k__Bacteria; p__Firmicutes; c__Clostridia; o__Clostridiales; f__Lachnospiraceae; g__Epulopiscium; s__
198910	k__Bacteria; p__Firmicutes; c__Clostridia; o__Clostridiales; f__Ruminococcaceae; g__; s__
3924208	k__Bacteria; p__Firmicutes; c__Clostridia; o__Clostridiales; f__Lachnospiraceae; g__Blautia; s__
191922	k__Bacteria; p__Firmicutes; c__Clostridia; o__Clostridiales; f__Lachnospiraceae; g__; s__
4479888	k__Bacteria; p__Bacteroidetes; c__Bacteroidia; o__Bacteroidales; f__Bacteroidaceae; g__Bacteroides; s__fragilis
188634	k__Bacteria; p__Firmicutes; c__Clostridia; o__Clostridiales; f__Lachnospiraceae; g__Roseburia; s__faecis
2430157	k__Bacteria; p__Bacteroidetes; c__Bacteroidia; o__Bacteroidales; f__Bacteroidaceae; g__Bacteroides; s__fragilis
851668	k__Bacteria; p__Bacteroidetes; c__Bacteroidia; o__Bacteroidales; f__Prevotellaceae; g__Prevotella; s__
577562	k__Bacteria; p__Firmicutes; c__Clostridia; o__Clostridiales; f__; g__; s__
365868	k__Bacteria; p__Firmicutes; c__Clostridia; o__Clostridiales; f__Ruminococcaceae; g__Faecalibacterium; s__prausnitzii
180045	k__Bacteria; p__Bacteroidetes; c__Bacteroidia; o__Bacteroidales; f__Bacteroidaceae; g__Bacteroides; s__
4407174	k__Bacteria; p__Bacteroidetes; c__Bacteroidia; o__Bacteroidales; f__Bacteroidaceae; g__Bacteroides; s__uniformis
310391	k__Bacteria; p__Firmicutes; c__Clostridia; o__Clostridiales; f__; g__; s__
271563	k__Bacteria; p__Firmicutes; c__Clostridia; o__Clostridiales; f__Ruminococcaceae; g__Oscillospira; s__
1809696	k__Bacteria; p__Bacteroidetes; c__Bacteroidia; o__Bacteroidales; f__Bacteroidaceae; g__Bacteroides; s__
4310872	k__Bacteria; p__Firmicutes; c__Clostridia; o__Clostridiales; f__Veillonellaceae; g__Veillonella; s__parvula
529021	k__Bacteria; p__Firmicutes; c__Clostridia; o__Clostridiales; f__Ruminococcaceae; g__Faecalibacterium; s__prausnitzii
1976824	k__Bacteria; p__Firmicutes; c__Clostridia; o__Clostridiales; f__Ruminococcaceae; g__Faecalibacterium; s__prausnitzii
574965	k__Bacteria; p__Firmicutes; c__Clostridia; o__Clostridiales; f__Ruminococcaceae; g__Ruminococcus; s__
851715	k__Bacteria; p__Firmicutes; c__Erysipelotrichi; o__Erysipelotrichales; f__Erysipelotrichaceae; g__[Eubacterium]; s__dolichum
181985	k__Bacteria; p__Firmicutes; c__Clostridia; o__Clostridiales; f__Lachnospiraceae; g__; s__
177224	k__Bacteria; p__Firmicutes; c__Clostridia; o__Clostridiales; f__Lachnospiraceae; g__; s__
536212	k__Bacteria; p__Firmicutes; c__Clostridia; o__Clostridiales; f__Lachnospiraceae; g__; s__
147040	k__Bacteria; p__Proteobacteria; c__Gammaproteobacteria; o__Enterobacteriales; f__Enterobacteriaceae; g__Plesiomonas; s__
294363	k__Bacteria; p__Firmicutes; c__Clostridia; o__Clostridiales; f__Ruminococcaceae; g__; s__
1110862	k__Bacteria; p__Firmicutes; c__Clostridia; o__Clostridiales; f__Lachnospiraceae; g__; s__
316489	k__Bacteria; p__Firmicutes; c__Clostridia; o__Clostridiales; f__Lachnospiraceae; g__; s__
1111783	k__Bacteria; p__Proteobacteria; c__Gammaproteobacteria; o__Enterobacteriales; f__Enterobacteriaceae; g__Erwinia; s__
181707	k__Bacteria; p__Firmicutes; c__Clostridia; o__Clostridiales; f__Lachnospiraceae; g__[Ruminococcus]; s__gnavus
319438	k__Bacteria; p__Firmicutes; c__Clostridia; o__Clostridiales; f__Lachnospiraceae; g__; s__
183809	k__Bacteria; p__Firmicutes; c__Clostridia; o__Clostridiales; f__Lachnospiraceae; g__; s__
346253	k__Bacteria; p__Firmicutes; c__Clostridia; o__Clostridiales; f__Ruminococcaceae; g__; s__
1106789	k__Bacteria; p__Proteobacteria; c__Gammaproteobacteria; o__Enterobacteriales; f__Enterobacteriaceae; g__; s__
552961	k__Bacteria; p__Firmicutes; c__Clostridia; o__Clostridiales; f__Lachnospiraceae; g__[Ruminococcus]; s__gnavus
368324	k__Bacteria; p__Firmicutes; c__Clostridia; o__Clostridiales; f__Lachnospiraceae; g__; s__
358016	k__Bacteria; p__Firmicutes; c__Clostridia; o__Clostridiales; f__Lachnospiraceae; g__; s__
593352	k__Bacteria; p__Actinobacteria; c__Coriobacteriia; o__Coriobacteriales; f__Coriobacteriaceae; g__; s__
520734	k__Bacteria; p__Firmicutes; c__Clostridia; o__Clostridiales; f__Lachnospiraceae; g__Coprococcus; s__
152842	k__Bacteria; p__Bacteroidetes; c__[Saprospirae]; o__[Saprospirales]; f__Chitinophagaceae; g__; s__
2079328	k__Bacteria; p__Firmicutes; c__Clostridia; o__Clostridiales; f__Lachnospiraceae; g__; s__
528634	k__Bacteria; p__Firmicutes; c__Clostridia; o__Clostridiales; f__Ruminococcaceae; g__Faecalibacterium; s__prausnitzii
682726	k__Bacteria; p__Actinobacteria; c__Coriobacteriia; o__Coriobacteriales; f__Coriobacteriaceae; g__Eggerthella; s__lenta
560336	k__Bacteria; p__Bacteroidetes; c__Bacteroidia; o__Bacteroidales; f__Bacteroidaceae; g__Bacteroides; s__
938834	k__Bacteria; p__Actinobacteria; c__Actinobacteria; o__Actinomycetales; f__Corynebacteriaceae; g__Corynebacterium; s__
4361727	k__Bacteria; p__Bacteroidetes; c__Bacteroidia; o__Bacteroidales; f__Bacteroidaceae; g__Bacteroides; s__
181765	k__Bacteria; p__Firmicutes; c__Clostridia; o__Clostridiales; f__Lachnospiraceae; g__; s__
3335289	k__Bacteria; p__Bacteroidetes; c__Bacteroidia; o__Bacteroidales; f__Bacteroidaceae; g__Bacteroides; s__
1021808	k__Bacteria; p__Firmicutes; c__Bacilli; o__Lactobacillales; f__Streptococcaceae; g__Streptococcus; s__
643390	k__Bacteria; p__Cyanobacteria; c__Chloroplast; o__Streptophyta; f__; g__; s__
3700151	k__Bacteria; p__Firmicutes; c__Clostridia; o__Clostridiales; f__Ruminococcaceae; g__Faecalibacterium; s__prausnitzii
192401	k__Bacteria; p__Firmicutes; c__Clostridia; o__Clostridiales; f__Ruminococcaceae; g__Faecalibacterium; s__prausnitzii
302439	k__Bacteria; p__Proteobacteria; c__Gammaproteobacteria; o__Enterobacteriales; f__Enterobacteriaceae; g__; s__
364109	k__Bacteria; p__Firmicutes; c__Clostridia; o__Clostridiales; f__Lachnospiraceae; g__Blautia; s__
105725	k__Bacteria; p__Firmicutes; c__Clostridia; o__Clostridiales; f__; g__; s__
4385756	k__Bacteria; p__Firmicutes; c__Clostridia; o__Clostridiales; f__Clostridiaceae; g__; s__
1106927	k__Bacteria; p__Proteobacteria; c__Betaproteobacteria; o__Burkholderiales; f__Alcaligenaceae; g__; s__
367517	k__Bacteria; p__Firmicutes; c__Clostridia; o__Clostridiales; f__Lachnospiraceae; g__; s__
182497	k__Bacteria; p__Firmicutes; c__Clostridia; o__Clostridiales; f__; g__; s__
4459708	k__Bacteria; p__Firmicutes; c__Clostridia; o__Clostridiales; f__Lachnospiraceae; g__; s__
1105014	k__Bacteria; p__Firmicutes; c__Clostridia; o__Clostridiales; f__Clostridiaceae; g__; s__
4257777	k__Bacteria; p__Bacteroidetes; c__Bacteroidia; o__Bacteroidales; f__Bacteroidaceae; g__Bacteroides; s__fragilis
198162	k__Bacteria; p__Bacteroidetes; c__Bacteroidia; o__Bacteroidales; f__Bacteroidaceae; g__Bacteroides; s__uniformis
368105	k__Bacteria; p__Firmicutes; c__Clostridia; o__Clostridiales; f__; g__; s__
1073276	k__Bacteria; p__Firmicutes; c__Bacilli; o__Lactobacillales; f__Streptococcaceae; g__Streptococcus; s__
4435546	k__Bacteria; p__Firmicutes; c__Clostridia; o__Clostridiales; f__Lachnospiraceae; g__; s__
3718952	k__Bacteria; p__Proteobacteria; c__Gammaproteobacteria; o__Enterobacteriales; f__Enterobacteriaceae; g__; s__
528935	k__Bacteria; p__Firmicutes; c__Clostridia; o__Clostridiales; f__Lachnospiraceae; g__Blautia; s__
191633	k__Bacteria; p__Firmicutes; c__Clostridia; o__Clostridiales; f__Lachnospiraceae; g__Blautia; s__
192708	k__Bacteria; p__Firmicutes; c__Clostridia; o__Clostridiales; f__Lachnospiraceae; g__; s__
586030	k__Bacteria; p__Firmicutes; c__Clostridia; o__Clostridiales; f__Lachnospiraceae; g__[Ruminococcus]; s__gnavus
198583	k__Bacteria; p__Firmicutes; c__Clostridia; o__Clostridiales; f__; g__; s__

## Sheet: GLVM parameters of DA
Parameter type	Source taxon	Target taxon	Value
growth_rate	NA	552961	0.0435421
growth_rate	NA	682726	0.0374257
growth_rate	NA	191922	0.0427564
growth_rate	NA	1111783	0.0384161
growth_rate	NA	529021	0.0418452
growth_rate	NA	188634	0.0843774
growth_rate	NA	181765	0.043549
growth_rate	NA	593352	0.0674719
growth_rate	NA	302439	0.0395791
growth_rate	NA	574965	0.0730974
growth_rate	NA	319438	0.0465614
growth_rate	NA	1809696	0.0470971
growth_rate	NA	4385756	0.0378098
growth_rate	NA	4310872	0.0381768
growth_rate	NA	4407174	0.0598662
growth_rate	NA	4459708	0.0368249
growth_rate	NA	310391	0.0374576
growth_rate	NA	177224	0.0476645
growth_rate	NA	1073276	0.0577658
growth_rate	NA	586030	0.0383962
growth_rate	NA	1106789	0.0855213
growth_rate	NA	851715	0.0504986
growth_rate	NA	328438	0.0381426
growth_rate	NA	316489	0.0391341
growth_rate	NA	198583	0.0835033
growth_rate	NA	3924208	0.0388163
growth_rate	NA	365868	0.0389692
interaction	593352	529021	3.878e-05
interaction	593352	851715	-3.75986e-05
interaction	302439	1809696	2.31373e-05
interaction	302439	177224	2.31615e-05
interaction	302439	851715	2.01068e-05
interaction	574965	188634	-5.02578e-05
interaction	574965	198583	-5.46995e-05
interaction	4407174	529021	4.71555e-05
interaction	4407174	188634	-0.000135385
interaction	4407174	593352	-9.21915e-05
interaction	4407174	574965	-0.000106788
interaction	4407174	319438	-2.85603e-05
interaction	4407174	1809696	-5.23458e-05
interaction	4407174	4407174	-9.08507e-05
interaction	4407174	1073276	-7.96852e-05
interaction	4407174	1106789	-6.05107e-05
interaction	4407174	851715	-4.51153e-05
interaction	4407174	198583	-0.000131641
interaction	4459708	529021	3.96898e-05
interaction	4459708	593352	6.42108e-05
interaction	177224	529021	1.86421e-05
interaction	328438	1809696	2.34226e-05
interaction	328438	4407174	2.28175e-05
interaction	328438	177224	2.38492e-05
interaction	198583	593352	-3.34484e-05
interaction	365868	682726	4.75528e-05
interaction	365868	1111783	4.63117e-05
interaction	365868	529021	6.20989e-05
interaction	365868	188634	-0.000138149
interaction	365868	181765	4.27746e-05
interaction	365868	593352	-7.10402e-05
interaction	365868	574965	-8.83762e-05
interaction	365868	1809696	-4.15271e-05
interaction	365868	4310872	5.00108e-05
interaction	365868	4407174	-7.26851e-05
interaction	365868	4459708	4.95256e-05
interaction	365868	310391	4.64043e-05
interaction	365868	177224	-4.07294e-05
interaction	365868	1073276	-6.31386e-05
interaction	365868	586030	4.62478e-05
interaction	365868	1106789	-0.000115271
interaction	365868	851715	-3.19608e-05
interaction	365868	328438	4.5473e-05
interaction	365868	316489	6.8163e-05
interaction	365868	198583	-0.000129178
interaction	365868	3924208	5.76005e-05
interaction	365868	365868	4.32134e-05

## Sheet: GLVM parameters of DB
Parameter type	Source taxon	Target taxon	Value
growth_rate	NA	585220	0.117927
growth_rate	NA	682726	0.122706
growth_rate	NA	1106927	0.122718
growth_rate	NA	1111783	0.119455
growth_rate	NA	529021	0.11271
growth_rate	NA	4361727	0.114441
growth_rate	NA	147040	0.115477
growth_rate	NA	4297420	0.228942
growth_rate	NA	194201	0.115488
growth_rate	NA	528935	0.121404
growth_rate	NA	520734	0.139215
growth_rate	NA	183809	0.122023
growth_rate	NA	294363	0.15756
growth_rate	NA	191633	0.122162
growth_rate	NA	4385756	0.105792
growth_rate	NA	152842	0.111624
growth_rate	NA	346253	0.117583
growth_rate	NA	4407703	0.123607
growth_rate	NA	181707	0.109853
growth_rate	NA	2079328	0.127066
growth_rate	NA	1110862	0.152134
growth_rate	NA	4414388	0.126295
growth_rate	NA	328438	0.117608
growth_rate	NA	316489	0.115035
growth_rate	NA	198910	0.15371
growth_rate	NA	4371419	0.113825
growth_rate	NA	192401	0.115578
interaction	585220	585220	1.05472e-05
interaction	585220	529021	1.93545e-05
interaction	585220	4361727	3.02018e-05
interaction	585220	147040	2.24623e-05
interaction	585220	4297420	-3.61154e-05
interaction	585220	194201	4.1974e-05
interaction	585220	294363	-2.92794e-05
interaction	585220	4385756	3.5151e-05
interaction	585220	152842	3.44183e-05
interaction	585220	346253	5.67158e-05
interaction	585220	1110862	-2.71048e-05
interaction	585220	4414388	-3.26003e-05
interaction	585220	328438	1.43465e-05
interaction	585220	316489	4.50626e-05
interaction	585220	198910	-3.60205e-05
interaction	585220	192401	3.7472e-05
interaction	529021	4297420	-1.13433e-05
interaction	194201	529021	1.50798e-05
interaction	194201	4361727	9.35351e-06
interaction	194201	147040	4.11707e-05
interaction	194201	4297420	-4.60037e-05
interaction	194201	194201	7.97908e-05
interaction	194201	294363	-1.9729e-05
interaction	194201	4385756	2.23903e-05
interaction	194201	152842	3.3597e-05
interaction	194201	346253	4.07735e-05
interaction	194201	1110862	-2.19844e-05
interaction	194201	4414388	-2.2145e-05
interaction	194201	328438	9.53906e-06
interaction	194201	316489	5.00331e-05
interaction	194201	198910	-2.96683e-05
interaction	194201	4371419	1.02467e-05
interaction	194201	192401	4.25599e-05
interaction	528935	4385756	2.09249e-05
interaction	528935	346253	1.41432e-05
interaction	528935	198910	-1.12367e-05
interaction	183809	585220	1.17584e-05
interaction	183809	4361727	1.02014e-05
interaction	183809	4385756	1.59881e-05
interaction	183809	152842	1.51626e-05
interaction	183809	346253	1.61136e-05
interaction	191633	4297420	2.52345e-05
interaction	191633	294363	2.05302e-05
interaction	191633	1110862	2.81187e-05
interaction	191633	4414388	2.48813e-05
interaction	191633	198910	2.59452e-05
interaction	152842	4361727	8.86514e-06
interaction	152842	147040	8.51924e-06
interaction	152842	4297420	-1.30969e-05
interaction	152842	194201	9.04125e-06
interaction	152842	294363	-1.26497e-05
interaction	152842	4385756	1.00038e-05
interaction	152842	152842	1.09349e-05
interaction	152842	346253	1.27054e-05
interaction	152842	1110862	-1.27919e-05
interaction	152842	4414388	-1.33803e-05
interaction	152842	198910	-1.43704e-05
interaction	4407703	194201	1.23617e-05
interaction	4407703	346253	1.39577e-05
interaction	316489	147040	1.03945e-05
interaction	316489	4297420	-1.14464e-05
interaction	316489	194201	1.32592e-05
interaction	316489	346253	1.06936e-05
interaction	316489	316489	1.41948e-05
interaction	316489	192401	1.1699e-05

## Sheet: GLVM parameters of  M3
Parameter type	Source taxon	Target taxon	Value
growth_rate	NA	367104	0.121834
growth_rate	NA	4479888	0.182548
growth_rate	NA	105725	0.250752
growth_rate	NA	4444095	0.180246
growth_rate	NA	1136492	0.156145
growth_rate	NA	367517	0.230305
growth_rate	NA	182497	0.247488
growth_rate	NA	577562	0.237153
growth_rate	NA	180045	0.174696
growth_rate	NA	4348111	0.199268
growth_rate	NA	3257594	0.115818
growth_rate	NA	4257777	0.272291
growth_rate	NA	340642	0.181906
growth_rate	NA	271563	0.179033
growth_rate	NA	368105	0.233031
growth_rate	NA	536212	0.212651
growth_rate	NA	581021	0.176302
growth_rate	NA	938834	0.2703
growth_rate	NA	1021808	0.248426
growth_rate	NA	643390	0.237495
growth_rate	NA	3700151	0.235366
growth_rate	NA	1110862	0.119506
interaction	367104	367104	0.000483087
interaction	367104	105725	-0.000402093
interaction	367104	1136492	0.000358784
interaction	367104	367517	-0.000496415
interaction	367104	182497	-0.00049328
interaction	367104	577562	-0.00033739
interaction	367104	3257594	0.000521152
interaction	367104	4257777	-0.000505021
interaction	367104	340642	0.000239233
interaction	367104	271563	0.000357625
interaction	367104	368105	-0.000418685
interaction	367104	1021808	-0.000479819
interaction	367104	643390	-0.000496247
interaction	367104	3700151	-0.000497421
interaction	367104	1110862	0.000596406
interaction	4479888	4444095	-0.000274246
interaction	4479888	180045	-0.000249346
interaction	4479888	3257594	0.000224961
interaction	4479888	340642	0.000269089
interaction	4479888	271563	0.00102835
interaction	4479888	536212	0.000843331
interaction	4479888	1110862	0.000218494
interaction	4444095	4479888	0.000196905
interaction	4444095	1136492	0.000191466
interaction	367517	367104	0.000521634
interaction	367517	1136492	0.000372479
interaction	367517	3257594	0.000457151
interaction	367517	340642	0.000345699
interaction	367517	1110862	0.000685367
interaction	182497	536212	-0.000390813
interaction	180045	1136492	0.000178682
interaction	4348111	180045	0.000223318
interaction	3257594	367104	0.000194988
interaction	3257594	1136492	0.000401004
interaction	3257594	3257594	0.00034041
interaction	3257594	340642	-0.000220395
interaction	3257594	271563	0.000380968
interaction	3257594	536212	0.00206994
interaction	3257594	581021	0.0002589
interaction	3257594	1110862	0.00146179
interaction	536212	180045	0.000239292
interaction	536212	271563	0.000318855

## Sheet: GLVM parameters of  F4
Parameter type	Source taxon	Target taxon	Value
growth_rate	NA	367104	0.0904378
growth_rate	NA	4479888	0.0937107
growth_rate	NA	851668	0.0859936
growth_rate	NA	368324	0.162238
growth_rate	NA	358016	0.0859025
growth_rate	NA	364109	0.115227
growth_rate	NA	1105014	0.175097
growth_rate	NA	193041	0.0793698
growth_rate	NA	528634	0.0849718
growth_rate	NA	271563	0.0938791
growth_rate	NA	1976824	0.113543
growth_rate	NA	560336	0.142571
growth_rate	NA	531444	0.0689422
growth_rate	NA	198162	0.107363
growth_rate	NA	181985	0.0956253
growth_rate	NA	4435546	0.162717
growth_rate	NA	3718952	0.128841
growth_rate	NA	3335289	0.236229
growth_rate	NA	2430157	0.0892127
growth_rate	NA	516298	0.138844
growth_rate	NA	192708	0.104128
growth_rate	NA	367394	0.0877956
interaction	851668	368324	-0.000279388
interaction	851668	358016	0.000576446
interaction	851668	1105014	-0.000356996
interaction	851668	198162	-0.000233562
interaction	851668	3335289	-0.000356823
interaction	364109	358016	-0.000549587
interaction	364109	560336	0.000212757
interaction	1105014	367104	0.000521492
interaction	1105014	358016	0.00127541
interaction	1105014	364109	0.000579785
interaction	1105014	1105014	-0.00091377
interaction	1105014	193041	0.000588434
interaction	1105014	271563	0.000679841
interaction	1105014	1976824	-0.000226048
interaction	1105014	560336	-0.00198301
interaction	1105014	531444	0.000586819
interaction	1105014	198162	-0.000367983
interaction	1105014	181985	-0.000257279
interaction	1105014	4435546	0.000671345
interaction	1105014	3718952	-0.00049968
interaction	1105014	3335289	-0.000597225
interaction	1105014	516298	0.000554422
interaction	1105014	192708	0.00066537
interaction	528634	271563	0.000738618
interaction	531444	367104	-0.000286189
interaction	531444	364109	-0.000466101
interaction	531444	1105014	0.000232513
interaction	531444	560336	-0.000311544
interaction	531444	516298	-0.000773215
interaction	181985	851668	-0.000352714
interaction	181985	358016	-0.000572263
interaction	181985	364109	-0.00030973
interaction	181985	271563	0.000392893
interaction	181985	560336	-0.000834785
interaction	367394	368324	-0.000712518
interaction	367394	1105014	-0.000379477
interaction	367394	271563	0.000397527
interaction	367394	560336	-0.0010524
interaction	367394	181985	-0.000325235
interaction	367394	2430157	-0.000318367
interaction	367394	516298	-0.00113032

## Sheet: Estimated biomass of DA
Date	Biomass
1	14566.3
2	6709.37
3	12436.2
5	9584.82
6	13034.2
7	8908.87
8	10125.2
9	7096.33
10	10824.9
11	11658.7
13	10819.9
14	8813.77
15	9278.35
16	8876
17	15752.3
18	9688.77
19	17637.8
20	16376.6
21	12180.4
22	11678.9
23	12959.2
24	16199.2
25	21173.9
26	16896.1
27	14137
28	16728.9
29	19358.8
30	13639.1
31	10901.2
33	10092.8
34	10450.1
35	11674
37	10584.7
38	7838.67
39	6218.04
40	5515.2
41	6162.77
42	6509.5
43	4613.75
44	4954.04
45	4593.61
46	3033.31
47	3957.49
48	4840.32
50	3648.7
51	2289.8
52	2681.02
53	2622.63
54	1800.85
55	2997.91
56	2295.23
57	2656.73
58	8594.68
59	3020.57
60	4155.98
61	3805.77
62	7792.87
65	9354.33
66	7975.16
67	8685.77
68	6451.47
69	9158.9
70	6119.52
71	9026.1
73	18384.4
74	12800.1
75	11663.6
76	8251.01
77	11143.2
78	14490.3
79	13563.1
80	13902.4
81	11354.2
82	7839.78
83	18382.6
85	15160.3
86	19841.3
88	23134.8
89	18275.3
91	21352.4
92	19103.5
97	14788.6
98	9918.41
99	20200.7
100	15230.3
101	17081.1
102	20160
103	13843
104	10784.6
106	11187.6
107	18579.8
108	16183.8
109	12281.5
113	11996.8
114	10335.4
115	11677.3
116	14817.9
117	8766.66
118	8994.89
119	10965.4
120	12387.9
121	10490.2
123	7661.64
124	9306.39
126	7991.51
127	6761.58
128	8700.2
129	7816.6
130	7307.21
135	9132.36
136	3994.14
137	3672.89
139	3390.98
140	6313.92
141	4498.74
142	7410.71
143	4334.4
144	3683.18
145	4460.2
147	3712.22
148	4338.86
150	5772.64
151	5737.29
152	9724.61
153	4832.95
154	8843.92
155	7418.05
156	9007.73
157	7556.66
159	10500.7
160	14255.7
161	12980.7
162	13287.2
163	14574.4
164	8217.28
165	15978.6
166	19177.8
167	11938.6
168	8715.84
169	13515.3
170	14629.9
171	16867.2
172	13931.9
173	16460.4
174	10374.7
175	14027.5
176	13107.2
177	8009.17
178	16248.7
179	14395
180	11573.4
181	11935.8
182	9613.31
183	8970.84
184	12290.6
185	9968.14
186	13119
187	16698.9
188	19593.2
190	18270
191	14137.5
192	12287.9
193	16842
194	24885
195	20102.5
196	15766.5
197	19468.7
198	25142.1
199	25558.8
200	22016.6
201	22789.6
202	16941.4
203	19155.2
204	15775.9
205	18966.7
206	19090.1
207	18957.5
208	12730
210	12109.8
211	14876.9
212	17785.1
213	9238.9
214	10893
215	12896.3
216	8428.29
218	11515.8
219	7349.2
220	6180.95
221	9601.22
222	4657.56
223	3317.29
224	4994.74
225	4089.15
226	5095.29
227	9096.49
228	6749.88
229	5409.29
233	12867.7
234	13728.1
235	7535.36
236	7928.32
237	5225.47
238	4391.42
239	3204.71
240	4080.12
241	3193.1
242	3903.7
243	3400.6
244	1729.7
245	2484.48
247	2210.43
248	2208.31
249	4447.44
251	4574.53
252	6316.43
253	5853.51
254	5588.01
255	8203.31
256	6209.77
257	8711.09
258	10286.7
260	8315.2
263	7622.26
265	6158.89
267	7258.62
268	10063.3
269	10340.3
270	8114.21
272	9645.21
273	5093.04
274	6702.45
275	4749.42
276	3310.03
277	4774.67
278	5800.15
280	4613.72
281	5850.8
282	2417.22
283	3914.97
284	4269.2
285	2339.43
286	3171.04
287	3165.23
288	2378.31
289	2801.92
290	1959.92
291	2440.77
292	1886.28
293	2416.61
297	2007.29
298	2961.52
299	3533.09
300	4195.77
301	4613.05
302	4173.12
303	5676.98
304	3771.39
305	7521.62
306	3941.4
307	5054.94
308	5468.2
310	6626.45
311	5399.51
312	6851.3
313	6336.46
314	7737.25
315	8228.81
316	6362.43
317	11279.9
318	10807.7
319	9221.32
323	14120.2
324	11465.7
325	15465.2
326	16991.4
327	14226.8
328	12991.3
329	23443.9
330	15535.2
331	15270.7
332	15001.1
334	17278
335	17411.1
336	24285.3
337	15844.6
338	18938.8
339	21002.8
340	17270.1
341	17335.8
342	22352
343	23544.9
344	21393
345	23412.8
346	20317.2
347	21219.5
348	21191.1
349	26621.4
350	27362.2
351	31232
352	27868.6
353	25268.7
354	24515.1
355	22057.1
356	21703.1
357	34511.3
358	31284
359	36362.3
360	29241.2
361	38380.8
362	45729.8
365	26132.2

## Sheet: Estimated biomass of DB
Date	Biomass
1	13932.3
2	10768.5
3	13086.9
4	11420.9
5	13297.1
6	9554.66
7	10709.8
8	10702.7
9	10948.3
10	9370.29
11	10783.4
12	9395.78
13	8949.83
14	10121.2
15	11497.3
16	11285
17	12240.8
18	9706.35
19	8946.16
21	11649.1
22	9000.32
23	9677.69
24	8370.65
25	7748.22
26	9937.55
28	7605.81
31	6619.56
32	6058.44
33	7925.97
34	5222.49
35	7203.95
36	5882.57
37	5067.98
38	4395.58
39	4813.65
40	4666.38
41	3618.47
42	4624.1
43	4309.14
44	3030.95
45	2357.23
46	1683.53
47	1712
48	1192.06
49	1678.3
50	3531.28
51	2828.17
52	3797.7
53	6463.6
54	1896.01
55	3350.23
57	3398.72
58	2969.49
59	1850.8
60	1603.75
61	3418.05
62	3358.17
63	5075.95
64	3632.96
65	4464.89
66	5830.2
67	5812.88
68	7340.69
69	7723.57
70	6821.28
71	9851.99
72	10267.9
73	11676
74	11505.1
76	9548.12
77	12345.1
78	17455.6
79	16439.2
93	26678.4
94	22100.7
95	22883.6
96	23400.2
97	12824.7
98	11345.8
99	24958.7
100	23387.7
102	9077.65
103	7411.64
105	7556.82
106	3646.44
107	6622.09
109	1069.1
110	5305.21
111	3793.15
117	12575.2
119	32213.8
120	23147.6
121	14491.7
122	15399
123	18314.1
124	8945.15
126	15468.7
128	17478.5
129	15848.9
130	15842.6
131	17140.9
132	9088.52
137	6383.76
138	9862.85
139	10131.3
140	9645.84
141	10343.2
142	16486.3
143	10736.6
144	16016.4
145	21295
148	28383.8
149	29046.4
150	27703.1
151	38556.3
152	38140.1
154	42421.9
156	20808.9
157	20939.7
158	29735.2
159	23214.7
160	27644.2
161	24838.4
162	17235.6
163	16495.2
164	22240.1
165	14661.7
166	22964.5
167	15238.4
168	14430.1
169	12317.9
170	9483.03
172	3729.84
173	3178.01
176	4457.77
177	5184.79
178	3928.18
179	10931.2
180	4200.64
183	5324
184	2781.1
185	2736.26
186	1768.96
187	1681.47
190	3169.05
191	3643.84
192	4809.44
193	6115.57
194	3615.21
195	2862.82
196	4135.91
197	4599.6
198	4384.39
199	10273
200	6556.37
201	5868.63
202	14828.3
204	18533.1
205	19820.3
206	42672.1
207	26165.3
209	25775
211	5673.59
212	6203.04
213	6012.32
214	3058.06
215	11016.8
216	23067.3
218	34571.5
226	3013.93
229	9861.05
230	13158.8
231	13681.1
233	19501
234	23686.7
242	33279.7
243	37872.4
253	33282.7

## Sheet: Estimated biomass of M3
Date	Biomass
1	13020.2
2	6846.84
3	8144.43
4	21125.5
5	3562.74
6	9220.57
7	13287.3
8	8180.08
9	14069.7
10	16934.8
11	30073.9
12	30269.5
13	24175.2
14	29297.5
15	8000.97
16	9589.4
17	4014.57
18	2952.29
19	10592.9
20	23294.4
21	8811.57
22	8897.7
23	8574.73
24	11099.7
25	23421.4
26	20204.5
27	11073.8
28	9400.64
29	5270.88
30	3666.87
31	17724.8
32	25096.8
33	9987.92
42	6489.13
43	6749.16
44	10030.9
45	7640.56
46	10714
47	19327.9
48	21755.5
49	16153.4
50	17614.2
51	6542.49
53	16004.1
54	3168.4
57	4981.75
58	7517.18
59	8899.68
60	10066.3
61	15962.5
62	11679.9
63	12205.7
65	9510.29
66	4556.03
67	9706.21
68	10936.7
69	3610.58
70	4803.95
71	9679.4
72	7211.04
73	2809.35
74	8094.91
80	10072.7
81	7552.05
82	15976.2
83	7601.89
84	9133.51
85	4782.52
87	2772.73
88	9587.73
89	6642.1
90	8730.92
91	10307.2
92	8134.75
93	16535.2
94	25877.7
96	13740.5
97	12429.6
98	1095.28
99	1771.17
100	4820.13
101	14416.7
102	21752
103	30312.9
104	33889.1
105	27058.8
106	11843.4
113	13337.1
114	14605.5
115	8310.62
116	5339.37
118	5329.04
119	5739.55
121	15132.8
122	11561.3
123	9242.34
124	9669.21
125	10853.4
126	6231.31
127	3634.67
128	11006.3
129	6002.19
130	6328.01
131	1859.91
132	4901.9
133	3732.93
134	4116.34
135	11892
136	18895
138	16027.2
139	16547.4
140	17099.1
141	13118.8
142	9430.19
143	4533.26
144	6547.73
145	6336.22
146	8430.01
147	17227.5
148	10991.3
149	7320.75
150	15196.9
151	16820
152	6548.2
153	8891.13
154	5398.33
155	446.18
158	7207.39
159	12369.7
160	6391.26
161	10407.7
162	11301.6
165	6923.77
167	7426.17
168	16389.8
170	13016.4
171	8767.59
172	7216.7
173	2189.35
174	6416.81
175	7522.86
176	8727.45
177	3786.73
178	11371.1
180	15655.2
181	12197.3
182	6645.91
183	9618.83
184	6419.52
186	3039.8
187	14601.2
188	19917.4
190	13827.5
192	11063.2
193	18980.1
194	10218.6
195	7201.23
196	12136.3
197	10321
198	15502.6
199	18285.4
200	26991
201	40232.9
202	32413.1
203	7683.1
204	12444.7
205	33469.4
206	21797.8
207	4217.77
209	12244.5
210	14759.8
211	11419.5
212	6115.31
213	7046.61
214	12172.9
215	10838.3
216	6152.54
217	8920.81
218	3640.96
219	3302.63
220	2732.76
222	23330.1
223	28247.7
224	37066.9
225	8121.51
226	13519.4
227	9390.54
228	13277.6
229	3811
230	8098.44
232	13469.6
233	8967.15
234	10302.2
236	3842.64
237	11624.7
238	7538.08
239	10076.6
240	7765.83
241	16248.1
242	18755.1
244	10547.6
245	8820.98
246	4945.18
247	12997.9
248	11936.2
249	5377.89
250	17224.4
251	18493.6
252	19617.4
253	14199.6
254	10381.2
256	14354.2
257	15828.2
258	7881.09
259	2751.92
260	4068.34
261	8610.03
263	28049.3
264	37567.4
265	40854.2
267	29606.1
269	21796.4
270	22777.3
272	13213.7
273	6759.87
274	5338.46
276	9128.93
277	4637.6
280	11445.2
282	3693.79
283	4716.47
286	9991.8
287	10016.8
288	12231.1
291	2997.02
293	2867.93
295	6590.88
296	12917.8
297	12012.6
298	13746.1
300	14012.5
301	3930.74
302	8421.74
303	14082.5
304	10524.2
307	1932.46
308	3705.42
309	4072.2
310	6475.85
312	5294.61
314	10161.6
315	10524.9
316	9081.17
317	11807
318	9925.01
319	5852.03
320	3125.91
321	6385.93
322	3476.82
323	2653.9
324	5554.06
325	11370.2
326	16737.8
327	23637.7
328	14986.2
329	16368.6
331	6732.07
332	8252.31
333	8598.87
334	4251.77
335	15227.1
336	26264.7
337	22999.5
338	28106
339	39380.5
341	32866.8
342	7811.39
344	3282.41
345	11123.9
346	5888.05
349	902.163
350	6431.14
352	4791.41
353	2946.74
354	10893.3
356	28460.6
357	26472.6
359	16205.9
361	14744.9
362	13925.7
363	9620.82
364	7102.27
365	5676.32
367	14193.4
369	21089.4
370	23642.8
371	33277.2
372	23246.6
373	25746.5
374	17551.7
375	3156.39
376	4058.28
377	8466.84
378	8935.04
379	3970.63
380	10865.7
382	2708.02
383	13781.5
385	35153.7
386	28535.4
387	38868.5
389	8305.56
390	6604.6
391	3467.67
392	4755.21
397	13080.9
399	12745.4
401	4441.17
402	6094.26
407	5488.6
411	10645
413	18078.5
414	24190.2
415	15595.5
416	6969.47
417	14354.5
418	15659.8
419	11426.4
422	5847.62

## Sheet: Estimated biomass of F4
Date	Biomass
1	8743.78
2	19977.8
3	19566
4	22756.7
5	17295.6
6	20296.6
7	29514.8
8	27545.9
9	27426.9
10	21573.7
11	20263.4
12	20487.2
13	15579
14	12461.8
15	12860.3
16	11698.3
17	10610.2
18	8777.51
19	7911.49
20	6725.71
21	7458.26
22	7608.48
23	7470.21
24	10305.8
25	10912.6
26	9108.2
27	11040.1
28	12842.7
29	11711.2
30	13299.9
31	10434.2
32	14071.7
43	7840.98
44	12728.4
45	9495.37
46	7177.94
47	4702.7
49	1705.03
50	2591.4
51	4728.95
52	2897.6
54	3622.85
55	5821.58
57	4357.39
58	7812.98
59	9633
62	11157.6
63	7108.92
72	10402.3
73	10497.8
82	8424.61
83	6501.01
84	7582.3
85	6926.09
86	9669.2
91	9737.96
92	10271.4
93	11110
94	14110.8
96	11931.2
97	13863.4
98	12821.8
100	14167
101	12201.9
102	10730.5
103	12265.3
104	12361.8
105	12961.8
113	8049.71
114	8094.14
115	4801.95
116	4729.24
117	5003.34
118	4265.12
119	3083.8
120	4139.74
121	3357.14
122	3506.47
123	5616.74
124	6120.75
125	6961.51
126	9229.35
127	9559.95
128	9238.85
129	12884.7
130	11077.4
131	14421.9
132	10916.7
133	9122.31
134	10866.1
135	8497.73
136	10124.6
137	7727.99
138	8335.88
139	7294.43
140	7642.3
141	7626.33
142	7020.54
143	7540.68
144	7364.7
145	9701.48
146	4767
147	6591.23
148	13435.1
149	13094.7
150	12049.8
151	12162.7
152	12296.4
153	7072.73
154	11065.7
156	11621
157	11665.2
158	9152.06
159	8544.89
160	12209.8
162	13718.2
167	8940.36
168	12572.5
172	7920.73
173	7286.12
174	6779.94
175	7512.16
178	10261.9
179	11050.5
180	11902.7
181	15836.4
182	12128.6
183	15626
184	16606.3
185	26015.6
186	22741.9
