# Supplementary material for: An expectation-maximization algorithm enables accurate ecological modeling using longitudinal microbiome sequencing data
Source: Microbiome. 2019 Aug 22;7:118. doi: 10.1186/s40168-019-0729-z (PMC6706891; doi:10.1186/s40168-019-0729-z)
Supplement: Supplementary file 3 — OD600 measurements for 10 different species. (XLSX 10 kb) [file 40168_2019_729_MOESM3_ESM.xlsx]

## Sheet: OD600 values
Replicate ID	1	1	1	1	1	1	1	1	1	1	2	2	2	2	2	2	2	2	2	2	3	3	3	3	3	3	3	3	3	3
Time point (20min)	0	1	2	3	4	5	6	7	8	9	0	1	2	3	4	5	6	7	8	9	0	1	2	3	4	5	6	7	8	9
Enterococcus faecalis (ATCC: 19433)	0.72	0.718	0.728	0.738	0.745	0.749	0.772	0.777	0.791	0.794	0.741	0.748	0.777	0.791	0.786	0.789	0.805	0.829	0.86	0.874	0.796	0.796	0.817	0.838	0.842	0.836	0.835	0.855	0.877	0.884
Enterococcus faecium (ATCC: BAA-472)	0.86	0.906	0.955	0.971	0.983	1.023	1.025	1.072	1.079	1.084	0.713	0.855	0.894	0.943	0.951	0.954	1.017	1.005	1.062	1.083	0.874	0.917	0.963	0.969	0.983	1.035	1.036	1.085	1.101	1.098
Klebsiella pneumoniae (ATCC: 700721)	0.743	0.879	0.968	1.037	1.088	1.13	1.167	1.184	1.231	1.254	0.75	0.882	0.971	1.042	1.096	1.139	1.175	1.192	1.243	1.27	0.874	0.97	1.045	1.107	1.154	1.183	1.206	1.243	1.263	1.287
Staphylococcus aureus subsp. Aureus (ATCC: 31240)	1.154	1.177	1.217	1.246	1.273	1.328	1.332	1.381	1.371	1.372	0.948	1.06	1.116	1.127	1.155	1.185	1.228	1.237	1.28	1.292	0.873	0.996	1.054	1.1	1.156	1.187	1.242	1.248	1.312	1.337
Streptococcus cristatus (ATCC: 51100)	0.637	0.647	0.664	0.669	0.707	0.725	0.749	0.773	0.79	0.8	0.691	0.718	0.741	0.757	0.747	0.767	0.779	0.796	0.804	0.822	0.715	0.736	0.759	0.774	0.767	0.787	0.806	0.824	0.829	0.836
Staphylococcus epidermidis (ATCC: 12228)	0.885	1.007	1.111	1.178	1.226	1.265	1.31	1.313	1.327	1.365	0.875	0.975	1.051	1.129	1.177	1.224	1.267	1.326	1.38	1.418	0.765	0.875	0.986	1.063	1.142	1.177	1.209	1.239	1.282	1.319
Shigella flexneri (ATCC: 9204)	0.675	0.746	0.787	0.832	0.865	0.901	0.939	1.006	1.022	1.066	0.738	0.77	0.799	0.825	0.846	0.874	0.926	0.93	0.983	1.007	0.672	0.748	0.777	0.802	0.823	0.847	0.869	0.904	0.908	0.953
